# Supplementary material for: An Original and Efficient Antibiotic Adjuvant Strategy to Enhance the Activity of Macrolide Antibiotics against Gram-Negative Resistant Strains
Source: Int J Mol Sci. 2022 Oct 18;23(20):12457. doi: 10.3390/ijms232012457 (PMC9604434; doi:10.3390/ijms232012457)
Supplement: Supplementary file 1 [file ijms-23-12457-s001.zip]

Archive with 1 entries (1 files):
- ijms-1932881-supplementary.pdf
